# Supplementary material for: Recently Reported Biological Activities and Action Targets of Pt(II)- and Cu(II)-Based Complexes
Source: Molecules. 2024 Feb 29;29(5):1066. doi: 10.3390/molecules29051066 (PMC10934961; doi:10.3390/molecules29051066)
Supplement: Supplementary file 1 [file molecules-29-01066-s001.zip]

Archive with 1 entries (1 files):
- molecules-2875487-supplementary.pdf
